# Supplementary material for: Cardiorespiratory optimal point as a submaximal evaluation tool in endurance athletes: An exploratory study
Source: Front Physiol. 2023 Feb 13;14:1087829. doi: 10.3389/fphys.2023.1087829 (PMC9969083; doi:10.3389/fphys.2023.1087829)
Supplement: Supplementary file 1 [file Table1.xlsx]

## Sheet: Table S1
Supplementary Table 1. Multivariable correlation matrix
	height	weight	BMI	COP	Rf (VT2)	VT (VT2)	VE (VT2)	IV(VT2)	VO2 (VT2)	VCO2 (VT2)	RQ(VT2)	O2exp (VT2)	CO2exp (VT2)	VE/O2 (VT2)	VE/CO2 (VT2)	VO2 relative(VT2)	HR (VT2)	VO2/HR (VT2)	FeO2 (VT2)	FeCO2 (VT2)	FetO2 (VT2)	FetCO2 (VT2)	FiO2 (VT2)	FiCO2 (VT2)	PetO2 (VT2)	PetCO2 (VT2)	FAT (VT2)	CHO (VT2)	FAT% (VT2)	CHO% (VT2)	Ti (VT2)	Te (VT2)	Ttot (VT2)	Ti/Ttot (VT2)	VT/Ti (VT2)	HRR (VT2)	CO (VT2)	SV (VT2)	Rf(VO2max)	VT(VO2max)	VE(VO2max)	IV (VO2max)	VO2(VO2max)	VCO2 (VO2max)	RQ (VO2max)	O2exp (VO2max)	CO2exp (VO2max)	VE/O2(VO2max)	VE/CO2(VO2max)
height		6.42273e-07	0.223676	0.00524967	0.0289767	0.000219925	0.00372741	0.000160133	0.00170217	0.000885599	0.0247388	0.000186611	0.00063436	0.0863415	0.00548821	0.054459	0.82554	0.00151211	0.0277529	0.00856981	0.0437087	0.01212	0.312524	0.855481	0.0614232	0.0112896	0.211383	0.00183743	0.0604369	0.0604369	0.0448803	0.091111	0.0574906	0.940921	0.0077589	0.76963	0.000730569	0.00290497	0.1574	0.000400348	0.00157125	0.00042888	0.000677363	5.42949e-05	0.0492284	0.000609756	0.000387954	0.536154	0.115104
weight	6.42273e-07		5.75332e-05	0.0889648	0.127472	0.00932799	0.079277	0.00677709	0.0930972	0.0293219	0.00633658	0.00886597	0.0104364	0.740495	0.100747	0.317293	0.726707	0.126862	0.211218	0.0710942	0.292678	0.072569	0.209806	0.852875	0.357534	0.070428	0.0776406	0.0258124	0.0352584	0.0352584	0.14059	0.130508	0.121501	0.716542	0.0811667	0.549441	0.0847345	0.166164	0.411783	0.0139446	0.0341074	0.013342	0.10081	0.0127396	0.00210616	0.015812	0.0119387	0.559707	0.518485
BMI	0.223676	5.75332e-05		0.707954	0.96365	0.830412	0.689852	0.770594	0.428011	0.860126	0.0750563	0.828777	0.73139	0.0827906	0.585604	0.510802	0.514347	0.329986	0.577206	0.896573	0.497479	0.982869	0.29492	0.981143	0.45074	0.982603	0.128079	0.910931	0.190942	0.190942	0.85484	0.600762	0.703049	0.535508	0.826543	0.617743	0.390188	0.33879	0.594008	0.821406	0.814899	0.801074	0.352982	0.918172	0.00430963	0.778946	0.84981	0.0244532	0.266135
COP	0.00524967	0.0889648	0.707954		0.0528302	0.000239216	0.00247088	0.000409382	3.37965e-05	1.04474e-05	0.0132352	0.00030811	0.000102582	0.00160892	1.22014e-05	0.00229359	0.933208	5.81046e-05	0.00430925	0.000190901	0.00274625	0.000118575	0.852765	0.39987	0.00478412	8.876e-05	0.211241	7.06865e-05	0.0531931	0.0531931	0.109533	0.108072	0.0928165	0.521064	0.00139168	0.76256	0.000270465	0.0023141	0.0931069	0.00535314	0.0622518	0.00661809	0.00266785	0.000172239	0.0333798	0.00951493	0.000595836	0.0846709	0.00245764
Rf (VT2)	0.0289767	0.127472	0.96365	0.0528302		0.000268198	0.814108	0.00059599	0.132284	0.0735582	0.101233	0.000939564	3.30258e-05	0.000293265	6.20455e-05	0.66866	0.00256487	0.0156774	8.87526e-07	3.96564e-06	2.66653e-06	3.09569e-05	0.110448	0.28455	3.15418e-06	3.27793e-05	0.52956	0.12074	0.443006	0.443006	3.82199e-10	1.81454e-10	1.50452e-13	0.143221	0.592833	0.00845513	0.0344466	0.00305262	0.000116494	1.87433e-05	0.0705379	4.38357e-05	0.0088445	0.00143293	0.0388024	7.37189e-05	2.90709e-07	0.235054	0.0263071
VT (VT2)	0.000219925	0.00932799	0.830412	0.000239216	0.000268198		4.34938e-05	1.37823e-23	1.38097e-07	3.57503e-09	0.00338027	1.212e-23	1.85051e-15	0.00825704	5.49807e-05	0.00808036	0.800995	1.68847e-07	0.000543093	6.06813e-05	0.000736644	5.01451e-05	0.180605	0.840271	0.00131905	4.25579e-05	0.101649	1.96248e-07	0.0231946	0.0231946	0.00039116	0.00456607	0.000924477	0.817026	3.79711e-05	0.7954	9.36862e-08	9.36783e-06	0.030706	4.21947e-10	3.54243e-05	1.52142e-09	1.40715e-06	3.15633e-10	0.0197033	3.9985e-09	8.41992e-10	0.509778	0.0919249
VE (VT2)	0.00372741	0.079277	0.689852	0.00247088	0.814108	4.34938e-05		2.14427e-05	2.22111e-10	1.86561e-09	0.0418681	8.97297e-06	0.00118639	0.451911	0.0837042	2.07413e-05	0.0856687	5.79384e-06	0.375522	0.183532	0.394574	0.13639	0.613822	0.619366	0.469951	0.126623	0.161014	3.63287e-08	0.0270232	0.0270232	0.921338	0.675904	0.841312	0.560431	2.94494e-14	0.0243585	4.8372e-07	0.00185407	0.906738	0.00382615	9.76997e-05	0.00325552	0.0001471	5.01603e-05	0.327116	0.0035622	0.0183101	0.990116	0.670382
IV(VT2)	0.000160133	0.00677709	0.770594	0.000409382	0.00059599	1.37823e-23	2.14427e-05		8.3942e-08	3.72527e-09	0.00454654	1.47175e-22	2.93738e-13	0.0125476	0.000128059	0.0108972	0.80816	9.02326e-08	0.00120016	0.000193096	0.00168864	0.000164122	0.202833	0.937564	0.00286286	0.000142157	0.103879	1.56742e-07	0.0207659	0.0207659	0.000956339	0.00691666	0.00181333	0.782555	1.60365e-05	0.764458	3.63907e-08	5.30174e-06	0.0436265	2.00185e-10	1.46201e-05	4.42455e-10	6.22995e-07	1.3075e-10	0.0259276	1.54835e-09	2.35194e-09	0.563355	0.119767
VO2 (VT2)	0.00170217	0.0930972	0.428011	3.37965e-05	0.132284	1.38097e-07	2.22111e-10	8.3942e-08		2.5848e-14	0.0541206	7.2086e-08	3.82998e-06	0.00854402	0.00065944	4.24149e-05	0.487373	2.80371e-11	0.0119814	0.00430296	0.0107602	0.00297898	0.751109	0.504897	0.0158298	0.00259483	0.376254	8.59361e-09	0.0745418	0.0745418	0.204079	0.436831	0.300133	0.82582	1.91185e-09	0.247192	3.15965e-13	4.85097e-06	0.319093	0.000303936	0.000289574	0.000267227	1.35151e-07	1.74012e-08	0.302446	0.00057964	0.000226925	0.151854	0.0441688
VCO2 (VT2)	0.000885599	0.0293219	0.860126	1.04474e-05	0.0735582	3.57503e-09	1.86561e-09	3.72527e-09	2.5848e-14		0.00128092	1.60797e-09	4.15741e-08	0.0206611	0.000110005	5.11659e-05	0.297931	4.18812e-08	0.00941568	0.000521755	0.00948777	0.00023819	0.570953	0.510112	0.014131	0.000200008	0.0487544	3.82112e-14	0.00451309	0.00451309	0.117849	0.271673	0.173816	0.945562	5.71066e-09	0.140579	9.83656e-09	0.000192993	0.152349	9.26979e-05	0.00108968	0.000106227	2.02006e-05	1.48897e-07	0.0425317	0.000209724	2.86269e-05	0.27239	0.0359952
RQ(VT2)	0.0247388	0.00633658	0.0750563	0.0132352	0.101233	0.00338027	0.0418681	0.00454654	0.0541206	0.00128092		0.00338865	0.000634994	0.739841	0.00393852	0.133911	0.176078	0.204372	0.133368	0.00120475	0.168815	0.000440264	0.285229	0.695037	0.188183	0.000442285	1.24293e-08	3.27386e-05	7.27083e-10	7.27083e-10	0.151288	0.126825	0.119881	0.445448	0.0274705	0.140703	0.235401	0.68762	0.0757963	0.0192997	0.350328	0.0265559	0.585671	0.0753582	2.81012e-07	0.0257861	0.00474022	0.58841	0.222529
O2exp (VT2)	0.000186611	0.00886597	0.828777	0.00030811	0.000939564	1.212e-23	8.97297e-06	1.47175e-22	7.2086e-08	1.60797e-09	0.00338865		1.24652e-12	0.0208074	0.000246465	0.00575822	0.934718	2.15932e-07	0.00292923	0.00035393	0.00366574	0.00027621	0.241966	0.947419	0.00604968	0.000236741	0.093518	9.53638e-08	0.0204038	0.0204038	0.00113814	0.0115604	0.00283588	0.926043	1.08046e-05	0.63089	7.95555e-08	1.5319e-05	0.0529253	3.40423e-10	1.09072e-05	1.01373e-09	1.5482e-06	4.67395e-10	0.0220394	1.46661e-09	1.0617e-08	0.664257	0.159453
CO2exp (VT2)	0.00063436	0.0104364	0.73139	0.000102582	3.30258e-05	1.85051e-15	0.00118639	2.93738e-13	3.82998e-06	4.15741e-08	0.000634994	1.24652e-12		0.00148883	5.2044e-07	0.015186	0.77596	4.50537e-06	2.13658e-05	1.39793e-07	2.86858e-05	8.32041e-08	0.182531	0.851014	5.95829e-05	6.52266e-08	0.0567071	6.40295e-07	0.0131759	0.0131759	6.30721e-05	0.000812524	0.000118758	0.659651	0.000825315	0.91373	5.68406e-06	0.000111017	0.00504983	4.78142e-08	0.00233964	1.6693e-07	5.11682e-05	6.32631e-08	0.00603706	5.65142e-07	1.75185e-11	0.249899	0.0142194
VE/O2 (VT2)	0.0863415	0.740495	0.0827906	0.00160892	0.000293265	0.00825704	0.451911	0.0125476	0.00854402	0.0206611	0.739841	0.0208074	0.00148883		7.45481e-08	0.300707	0.0481197	0.000591525	1.70601e-07	4.12981e-06	3.07895e-08	2.01107e-05	0.660736	0.484486	2.88461e-08	2.0022e-05	0.469333	0.0945934	0.832149	0.832149	0.00202127	0.00201325	0.00109438	0.427908	0.361456	0.0713958	0.00169832	0.000260702	0.000710967	0.0197764	0.495084	0.0218264	0.000946922	0.00168858	0.92988	0.0487617	0.000269872	1.09575e-06	3.07369e-08
VE/CO2 (VT2)	0.00548821	0.100747	0.585604	1.22014e-05	6.20455e-05	5.49807e-05	0.0837042	0.000128059	0.00065944	0.000110005	0.00393852	0.000246465	5.2044e-07	7.45481e-08		0.104979	0.327386	0.000194552	5.3078e-08	4.9766e-14	3.69691e-08	8.39125e-13	0.798462	0.449263	5.43807e-08	9.30572e-13	0.117521	0.000285168	0.0302441	0.0302441	0.000874568	0.000519012	0.000301242	0.250405	0.0469473	0.428011	0.000691449	0.00108436	0.000188851	0.000822687	0.237033	0.00117591	0.00194843	0.000123404	0.0298878	0.0034158	2.89809e-07	0.00200402	3.38808e-07
VO2 relative(VT2)	0.054459	0.317293	0.510802	0.00229359	0.66866	0.00808036	2.07413e-05	0.0108972	4.24149e-05	5.11659e-05	0.133911	0.00575822	0.015186	0.300707	0.104979		0.00794787	0.0054129	0.488638	0.212933	0.361098	0.117781	0.647634	0.268353	0.405471	0.11404	0.395247	0.000307494	0.184265	0.184265	0.946591	0.41435	0.655554	0.118068	0.000328751	0.00549703	0.0017522	0.0934683	0.729867	0.253409	0.0777336	0.294888	0.021153	0.012122	0.643656	0.281078	0.215708	0.336463	0.244903
HR (VT2)	0.82554	0.726707	0.514347	0.933208	0.00256487	0.800995	0.0856687	0.80816	0.487373	0.297931	0.176078	0.934718	0.77596	0.0481197	0.327386	0.00794787		0.335186	0.0432971	0.334061	0.0483089	0.531563	0.470158	0.366264	0.0439103	0.539549	0.139042	0.205822	0.181278	0.181278	0.0160361	0.00340859	0.00452339	0.126701	0.17651	6.28639e-15	0.698384	0.0271684	0.321923	0.177449	0.286181	0.170393	0.164252	0.262379	0.90508	0.18454	0.215712	0.67183	0.628742
VO2/HR (VT2)	0.00151211	0.126862	0.329986	5.81046e-05	0.0156774	1.68847e-07	5.79384e-06	9.02326e-08	2.80371e-11	4.18812e-08	0.204372	2.15932e-07	4.50537e-06	0.000591525	0.000194552	0.0054129	0.335186		0.00107148	0.00186309	0.000954411	0.0020852	0.596733	0.706472	0.00160164	0.00182077	0.778241	1.03669e-05	0.234991	0.234991	0.0406633	0.102206	0.0574488	0.853417	5.24927e-06	0.643551	2.25069e-16	2.19434e-12	0.220183	1.92101e-05	2.25003e-05	1.40457e-05	1.70047e-12	2.08624e-12	0.404078	4.7149e-05	2.23771e-05	0.112707	0.0345887
FeO2 (VT2)	0.0277529	0.211218	0.577206	0.00430925	8.87526e-07	0.000543093	0.375522	0.00120016	0.0119814	0.00941568	0.133368	0.00292923	2.13658e-05	1.70601e-07	5.3078e-08	0.488638	0.0432971	0.00107148		1.10582e-09	2.545e-18	3.76604e-08	0.0448105	0.260285	1.94279e-18	4.43572e-08	0.622158	0.0245381	0.362738	0.362738	0.000151113	2.25742e-05	1.57095e-05	0.0985417	0.201585	0.0438862	0.00345796	0.000653227	0.000792988	0.00248275	0.19866	0.00362507	0.00253614	0.000770607	0.147651	0.010042	7.01722e-06	0.00935911	0.000174993
FeCO2 (VT2)	0.00856981	0.0710942	0.896573	0.000190901	3.96564e-06	6.06813e-05	0.183532	0.000193096	0.00430296	0.000521755	0.00120475	0.00035393	1.39793e-07	4.12981e-06	4.9766e-14	0.212933	0.334061	0.00186309	1.10582e-09		1.68876e-09	8.21474e-20	0.295158	0.889908	3.03167e-09	1.13385e-19	0.0678623	0.000838237	0.023547	0.023547	0.00016322	5.4909e-05	2.89931e-05	0.163706	0.100013	0.388135	0.00516356	0.00648603	6.27127e-05	0.00102482	0.334424	0.00172389	0.0117645	0.000820986	0.00887171	0.00446835	1.9207e-07	0.0118452	1.12354e-05
FetO2 (VT2)	0.0437087	0.292678	0.497479	0.00274625	2.66653e-06	0.000736644	0.394574	0.00168864	0.0107602	0.00948777	0.168815	0.00366574	2.86858e-05	3.07895e-08	3.69691e-08	0.361098	0.0483089	0.000954411	2.545e-18	1.68876e-09		1.11485e-08	0.103555	0.355002	3.13808e-27	1.28111e-08	0.786455	0.0308804	0.471663	0.471663	0.000172341	4.17878e-05	2.48891e-05	0.134602	0.227147	0.0495365	0.00336575	0.000656911	0.000903086	0.00320132	0.236271	0.00445394	0.00240317	0.000785277	0.181343	0.0122745	8.53353e-06	0.00514885	7.95632e-05
FetCO2 (VT2)	0.01212	0.072569	0.982869	0.000118575	3.09569e-05	5.01451e-05	0.13639	0.000164122	0.00297898	0.00023819	0.000440264	0.00027621	8.32041e-08	2.01107e-05	8.39125e-13	0.117781	0.531563	0.0020852	3.76604e-08	8.21474e-20	1.11485e-08		0.352744	0.99126	2.10737e-08	9.70156e-35	0.0431279	0.000354989	0.0128701	0.0128701	0.000422471	0.000202799	0.00011247	0.206585	0.0741275	0.589832	0.00571623	0.0109374	0.00012079	0.0012805	0.363705	0.00206334	0.0163971	0.000984072	0.0055594	0.00525493	3.0932e-07	0.0159075	1.59124e-05
FiO2 (VT2)	0.312524	0.209806	0.29492	0.852765	0.110448	0.180605	0.613822	0.202833	0.751109	0.570953	0.285229	0.241966	0.182531	0.660736	0.798462	0.647634	0.470158	0.596733	0.0448105	0.295158	0.103555	0.352744		3.34668e-07	0.103772	0.359234	0.208706	0.401677	0.253536	0.253536	0.268974	0.174489	0.191	0.212619	0.390222	0.345279	0.640349	0.514452	0.794077	0.171102	0.125506	0.203904	0.603773	0.428252	0.180754	0.210271	0.238196	0.0827367	0.255357
FiCO2 (VT2)	0.855481	0.852875	0.981143	0.39987	0.28455	0.840271	0.619366	0.937564	0.504897	0.510112	0.695037	0.947419	0.851014	0.484486	0.449263	0.268353	0.366264	0.706472	0.260285	0.889908	0.355002	0.99126	3.34668e-07		0.368137	0.979932	0.879262	0.545519	0.64642	0.64642	0.41259	0.439815	0.406139	0.561133	0.765172	0.278496	0.691775	0.972721	0.946036	0.66666	0.576389	0.727651	0.825615	0.727169	0.85187	0.714424	0.82716	0.163064	0.117866
PetO2 (VT2)	0.0614232	0.357534	0.45074	0.00478412	3.15418e-06	0.00131905	0.469951	0.00286286	0.0158298	0.014131	0.188183	0.00604968	5.95829e-05	2.88461e-08	5.43807e-08	0.405471	0.0439103	0.00160164	1.94279e-18	3.03167e-09	3.13808e-27	2.10737e-08	0.103772	0.368137		2.78178e-08	0.779207	0.039606	0.476357	0.476357	0.000198441	4.24157e-05	2.72725e-05	0.127241	0.278895	0.0403757	0.00535039	0.00105815	0.000894332	0.00540098	0.290761	0.00734149	0.00367651	0.00138796	0.199926	0.0191524	2.03806e-05	0.00433075	6.6341e-05
PetCO2 (VT2)	0.0112896	0.070428	0.982603	8.876e-05	3.27793e-05	4.25579e-05	0.126623	0.000142157	0.00259483	0.000200008	0.000442285	0.000236741	6.52266e-08	2.0022e-05	9.30572e-13	0.11404	0.539549	0.00182077	4.43572e-08	1.13385e-19	1.28111e-08	9.70156e-35	0.359234	0.979932	2.78178e-08		0.0455008	0.000322281	0.013792	0.013792	0.000436655	0.000231353	0.000124483	0.217048	0.0690998	0.610115	0.00506186	0.0100518	0.000114058	0.00110224	0.352568	0.00179956	0.0153396	0.000892006	0.00571367	0.00460095	2.30673e-07	0.0158745	1.65142e-05
FAT (VT2)	0.211383	0.0776406	0.128079	0.211241	0.52956	0.101649	0.161014	0.103879	0.376254	0.0487544	1.24293e-08	0.093518	0.0567071	0.469333	0.117521	0.395247	0.139042	0.778241	0.622158	0.0678623	0.786455	0.0431279	0.208706	0.879262	0.779207	0.0455008		0.00116565	1.48795e-13	1.48795e-13	0.694297	0.428709	0.520497	0.321742	0.0966596	0.169108	0.827155	0.649091	0.316351	0.209477	0.684996	0.245697	0.723117	0.553547	0.000608477	0.218381	0.168706	0.281635	0.80858
CHO (VT2)	0.00183743	0.0258124	0.910931	7.06865e-05	0.12074	1.96248e-07	3.63287e-08	1.56742e-07	8.59361e-09	3.82112e-14	3.27386e-05	9.53638e-08	6.40295e-07	0.0945934	0.000285168	0.000307494	0.205822	1.03669e-05	0.0245381	0.000838237	0.0308804	0.000354989	0.401677	0.545519	0.039606	0.000322281	0.00116565		2.77492e-05	2.77492e-05	0.208673	0.299886	0.236375	0.788372	1.80315e-08	0.108657	6.22065e-06	0.00303955	0.183187	0.000356631	0.00322039	0.00042399	0.000760185	1.52963e-05	0.0142028	0.000639514	0.000181202	0.532199	0.0822499
FAT% (VT2)	0.0604369	0.0352584	0.190942	0.0531931	0.443006	0.0231946	0.0270232	0.0207659	0.0745418	0.00451309	7.27083e-10	0.0204038	0.0131759	0.832149	0.0302441	0.184265	0.181278	0.234991	0.362738	0.023547	0.471663	0.0128701	0.253536	0.64642	0.476357	0.013792	1.48795e-13	2.77492e-05		0	0.651419	0.390391	0.478116	0.276223	0.0120292	0.174885	0.263641	0.700252	0.412512	0.0818225	0.266968	0.0914236	0.600473	0.141981	0.000232574	0.0907616	0.0599946	0.397848	0.553446
CHO% (VT2)	0.0604369	0.0352584	0.190942	0.0531931	0.443006	0.0231946	0.0270232	0.0207659	0.0745418	0.00451309	7.27083e-10	0.0204038	0.0131759	0.832149	0.0302441	0.184265	0.181278	0.234991	0.362738	0.023547	0.471663	0.0128701	0.253536	0.64642	0.476357	0.013792	1.48795e-13	2.77492e-05	0		0.651419	0.390391	0.478116	0.276223	0.0120292	0.174885	0.263641	0.700252	0.412512	0.0818225	0.266968	0.0914236	0.600473	0.141981	0.000232574	0.0907616	0.0599946	0.397848	0.553446
Ti (VT2)	0.0448803	0.14059	0.85484	0.109533	3.82199e-10	0.00039116	0.921338	0.000956339	0.204079	0.117849	0.151288	0.00113814	6.30721e-05	0.00202127	0.000874568	0.946591	0.0160361	0.0406633	0.000151113	0.00016322	0.000172341	0.000422471	0.268974	0.41259	0.000198441	0.000436655	0.694297	0.208673	0.651419	0.651419		5.13571e-07	4.12765e-12	0.95265	0.992488	0.042634	0.0555521	0.00761049	0.000884344	4.17722e-05	0.0711989	0.000117187	0.0151875	0.00305766	0.0671725	9.92736e-05	4.10022e-06	0.32838	0.0697968
Te (VT2)	0.091111	0.130508	0.600762	0.108072	1.81454e-10	0.00456607	0.675904	0.00691666	0.436831	0.271673	0.126825	0.0115604	0.000812524	0.00201325	0.000519012	0.41435	0.00340859	0.102206	2.25742e-05	5.4909e-05	4.17878e-05	0.000202799	0.174489	0.439815	4.24157e-05	0.000231353	0.428709	0.299886	0.390391	0.390391	5.13571e-07		1.32231e-14	0.00676716	0.862176	0.00578384	0.194494	0.0292986	0.000953588	0.000814524	0.214866	0.00106188	0.0697323	0.0199357	0.0449865	0.00179748	6.62108e-05	0.353406	0.057197
Ttot (VT2)	0.0574906	0.121501	0.703049	0.0928165	1.50452e-13	0.000924477	0.841312	0.00181333	0.300133	0.173816	0.119881	0.00283588	0.000118758	0.00109438	0.000301242	0.655554	0.00452339	0.0574488	1.57095e-05	2.89931e-05	2.48891e-05	0.00011247	0.191	0.406139	2.72725e-05	0.000124483	0.520497	0.236375	0.478116	0.478116	4.12765e-12	1.32231e-14		0.138883	0.914177	0.0106277	0.101864	0.0120208	0.000453104	0.000101073	0.120457	0.000190371	0.0293934	0.00627943	0.0431291	0.000264411	5.28959e-06	0.32121	0.0508603
Ti/Ttot (VT2)	0.940921	0.716542	0.535508	0.521064	0.143221	0.817026	0.560431	0.782555	0.82582	0.945562	0.445448	0.926043	0.659651	0.427908	0.250405	0.118068	0.126701	0.853417	0.0985417	0.163706	0.134602	0.206585	0.212619	0.561133	0.127241	0.217048	0.321742	0.788372	0.276223	0.276223	0.95265	0.00676716	0.138883		0.526369	0.0707204	0.825477	0.819124	0.462628	0.72379	0.931436	0.643121	0.952949	0.879785	0.290152	0.810093	0.518916	0.964741	0.586717
VT/Ti (VT2)	0.0077589	0.0811667	0.826543	0.00139168	0.592833	3.79711e-05	2.94494e-14	1.60365e-05	1.91185e-09	5.71066e-09	0.0274705	1.08046e-05	0.000825315	0.361456	0.0469473	0.000328751	0.17651	5.24927e-06	0.201585	0.100013	0.227147	0.0741275	0.390222	0.765172	0.278895	0.0690998	0.0966596	1.80315e-08	0.0120292	0.0120292	0.992488	0.862176	0.914177	0.526369		0.0774974	1.45716e-06	0.00170226	0.980909	0.00331831	0.000149016	0.0024553	0.000209585	5.6854e-05	0.23779	0.00352189	0.0128162	0.999493	0.595938
HRR (VT2)	0.76963	0.549441	0.617743	0.76256	0.00845513	0.7954	0.0243585	0.764458	0.247192	0.140579	0.140703	0.63089	0.91373	0.0713958	0.428011	0.00549703	6.28639e-15	0.643551	0.0438862	0.388135	0.0495365	0.589832	0.345279	0.278496	0.0403757	0.610115	0.169108	0.108657	0.174885	0.174885	0.042634	0.00578384	0.0106277	0.0707204	0.0774974		0.914702	0.0989325	0.465797	0.52842	0.625962	0.524305	0.38954	0.554929	0.802844	0.569963	0.485252	0.628275	0.615403
CO (VT2)	0.000730569	0.0847345	0.390188	0.000270465	0.0344466	9.36862e-08	4.8372e-07	3.63907e-08	3.15965e-13	9.83656e-09	0.235401	7.95555e-08	5.68406e-06	0.00169832	0.000691449	0.0017522	0.698384	2.25069e-16	0.00345796	0.00516356	0.00336575	0.00571623	0.640349	0.691775	0.00535039	0.00506186	0.827155	6.22065e-06	0.263641	0.263641	0.0555521	0.194494	0.101864	0.825477	1.45716e-06	0.914702		1.48914e-10	0.326026	3.35007e-05	9.17734e-06	2.59753e-05	5.26204e-14	2.91376e-12	0.564978	6.8675e-05	6.47533e-05	0.127003	0.0588766
SV (VT2)	0.00290497	0.166164	0.33879	0.0023141	0.00305262	9.36783e-06	0.00185407	5.30174e-06	4.85097e-06	0.000192993	0.68762	1.5319e-05	0.000111017	0.000260702	0.00108436	0.0934683	0.0271684	2.19434e-12	0.000653227	0.00648603	0.000656911	0.0109374	0.514452	0.972721	0.00105815	0.0100518	0.649091	0.00303955	0.700252	0.700252	0.00761049	0.0292986	0.0120208	0.819124	0.00170226	0.0989325	1.48914e-10		0.259671	1.599e-05	6.1237e-06	1.07013e-05	1.71076e-15	7.09129e-11	0.763987	3.17762e-05	5.75782e-05	0.130851	0.0783409
Rf(VO2max)	0.1574	0.411783	0.594008	0.0931069	0.000116494	0.030706	0.906738	0.0436265	0.319093	0.152349	0.0757963	0.0529253	0.00504983	0.000710967	0.000188851	0.729867	0.321923	0.220183	0.000792988	6.27127e-05	0.000903086	0.00012079	0.794077	0.946036	0.000894332	0.000114058	0.316351	0.183187	0.412512	0.412512	0.000884344	0.000953588	0.000453104	0.462628	0.980909	0.465797	0.326026	0.259671		0.00645768	0.548121	0.00841107	0.395164	0.198874	0.224204	0.0160423	6.77159e-05	0.00336368	0.000142725
VT(VO2max)	0.000400348	0.0139446	0.821406	0.00535314	1.87433e-05	4.21947e-10	0.00382615	2.00185e-10	0.000303936	9.26979e-05	0.0192997	3.40423e-10	4.78142e-08	0.0197764	0.000822687	0.253409	0.177449	1.92101e-05	0.00248275	0.00102482	0.00320132	0.0012805	0.171102	0.66666	0.00540098	0.00110224	0.209477	0.000356631	0.0818225	0.0818225	4.17722e-05	0.000814524	0.000101073	0.72379	0.00331831	0.52842	3.35007e-05	1.599e-05	0.00645768		2.91156e-05	5.83539e-25	1.76493e-05	1.56479e-07	0.0336293	1.19341e-23	3.80117e-11	0.788918	0.245098
VE(VO2max)	0.00157125	0.0341074	0.814899	0.0622518	0.0705379	3.54243e-05	9.76997e-05	1.46201e-05	0.000289574	0.00108968	0.350328	1.09072e-05	0.00233964	0.495084	0.237033	0.0777336	0.286181	2.25003e-05	0.19866	0.334424	0.236271	0.363705	0.125506	0.576389	0.290761	0.352568	0.684996	0.00322039	0.266968	0.266968	0.0711989	0.214866	0.120457	0.931436	0.000149016	0.625962	9.17734e-06	6.1237e-06	0.548121	2.91156e-05		2.43367e-05	8.26283e-07	5.39618e-07	0.271856	8.83049e-06	0.00706058	0.170719	0.357808
IV (VO2max)	0.00042888	0.013342	0.801074	0.00661809	4.38357e-05	1.52142e-09	0.00325552	4.42455e-10	0.000267227	0.000106227	0.0265559	1.01373e-09	1.6693e-07	0.0218264	0.00117591	0.294888	0.170393	1.40457e-05	0.00362507	0.00172389	0.00445394	0.00206334	0.203904	0.727651	0.00734149	0.00179956	0.245697	0.00042399	0.0914236	0.0914236	0.000117187	0.00106188	0.000190371	0.643121	0.0024553	0.524305	2.59753e-05	1.07013e-05	0.00841107	5.83539e-25	2.43367e-05		1.24796e-05	1.64557e-07	0.0454326	1.2682e-21	1.38157e-10	0.782698	0.260236
VO2(VO2max)	0.000677363	0.10081	0.352982	0.00266785	0.0088445	1.40715e-06	0.0001471	6.22995e-07	1.35151e-07	2.02006e-05	0.585671	1.5482e-06	5.11682e-05	0.000946922	0.00194843	0.021153	0.164252	1.70047e-12	0.00253614	0.0117645	0.00240317	0.0163971	0.603773	0.825615	0.00367651	0.0153396	0.723117	0.000760185	0.600473	0.600473	0.0151875	0.0697323	0.0293934	0.952949	0.000209585	0.38954	5.26204e-14	1.71076e-15	0.395164	1.76493e-05	8.26283e-07	1.24796e-05		6.89514e-13	0.812412	3.09614e-05	9.49704e-05	0.159739	0.109591
VCO2 (VO2max)	5.42949e-05	0.0127396	0.918172	0.000172239	0.00143293	3.15633e-10	5.01603e-05	1.3075e-10	1.74012e-08	1.48897e-07	0.0753582	4.67395e-10	6.32631e-08	0.00168858	0.000123404	0.012122	0.262379	2.08624e-12	0.000770607	0.000820986	0.000785277	0.000984072	0.428252	0.727169	0.00138796	0.000892006	0.553547	1.52963e-05	0.141981	0.141981	0.00305766	0.0199357	0.00627943	0.879785	5.6854e-05	0.554929	2.91376e-12	7.09129e-11	0.198874	1.56479e-07	5.39618e-07	1.64557e-07	6.89514e-13		0.100275	4.73442e-07	5.90236e-07	0.33635	0.0722334
RQ (VO2max)	0.0492284	0.00210616	0.00430963	0.0333798	0.0388024	0.0197033	0.327116	0.0259276	0.302446	0.0425317	2.81012e-07	0.0220394	0.00603706	0.92988	0.0298878	0.643656	0.90508	0.404078	0.147651	0.00887171	0.181343	0.0055594	0.180754	0.85187	0.199926	0.00571367	0.000608477	0.0142028	0.000232574	0.000232574	0.0671725	0.0449865	0.0431291	0.290152	0.23779	0.802844	0.564978	0.763987	0.224204	0.0336293	0.271856	0.0454326	0.812412	0.100275		0.0383742	0.0140485	0.12041	0.554345
O2exp (VO2max)	0.000609756	0.015812	0.778946	0.00951493	7.37189e-05	3.9985e-09	0.0035622	1.54835e-09	0.00057964	0.000209724	0.0257861	1.46661e-09	5.65142e-07	0.0487617	0.0034158	0.281078	0.18454	4.7149e-05	0.010042	0.00446835	0.0122745	0.00525493	0.210271	0.714424	0.0191524	0.00460095	0.218381	0.000639514	0.0907616	0.0907616	9.92736e-05	0.00179748	0.000264411	0.810093	0.00352189	0.569963	6.8675e-05	3.17762e-05	0.0160423	1.19341e-23	8.83049e-06	1.2682e-21	3.09614e-05	4.73442e-07	0.0383742		3.73326e-09	0.955734	0.432558
CO2exp (VO2max)	0.000387954	0.0119387	0.84981	0.000595836	2.90709e-07	8.41992e-10	0.0183101	2.35194e-09	0.000226925	2.86269e-05	0.00474022	1.0617e-08	1.75185e-11	0.000269872	2.89809e-07	0.215708	0.215712	2.23771e-05	7.01722e-06	1.9207e-07	8.53353e-06	3.0932e-07	0.238196	0.82716	2.03806e-05	2.30673e-07	0.168706	0.000181202	0.0599946	0.0599946	4.10022e-06	6.62108e-05	5.28959e-06	0.518916	0.0128162	0.485252	6.47533e-05	5.75782e-05	6.77159e-05	3.80117e-11	0.00706058	1.38157e-10	9.49704e-05	5.90236e-07	0.0140485	3.73326e-09		0.132817	0.00559237
VE/O2(VO2max)	0.536154	0.559707	0.0244532	0.0846709	0.235054	0.509778	0.990116	0.563355	0.151854	0.27239	0.58841	0.664257	0.249899	1.09575e-06	0.00200402	0.336463	0.67183	0.112707	0.00935911	0.0118452	0.00514885	0.0159075	0.0827367	0.163064	0.00433075	0.0158745	0.281635	0.532199	0.397848	0.397848	0.32838	0.353406	0.32121	0.964741	0.999493	0.628275	0.127003	0.130851	0.00336368	0.788918	0.170719	0.782698	0.159739	0.33635	0.12041	0.955734	0.132817		4.08017e-09
VE/CO2(VO2max)	0.115104	0.518485	0.266135	0.00245764	0.0263071	0.0919249	0.670382	0.119767	0.0441688	0.0359952	0.222529	0.159453	0.0142194	3.07369e-08	3.38808e-07	0.244903	0.628742	0.0345887	0.000174993	1.12354e-05	7.95632e-05	1.59124e-05	0.255357	0.117866	6.6341e-05	1.65142e-05	0.80858	0.0822499	0.553446	0.553446	0.0697968	0.057197	0.0508603	0.586717	0.595938	0.615403	0.0588766	0.0783409	0.000142725	0.245098	0.357808	0.260236	0.109591	0.0722334	0.554345	0.432558	0.00559237	4.08017e-09
VO2max (relative)	0.0453044	0.439019	0.352854	0.0827744	0.719276	0.0453437	0.0288358	0.0551699	0.0137522	0.0441338	0.713197	0.0406209	0.101717	0.169123	0.338428	1.42835e-05	0.78418	0.0156992	0.429772	0.597884	0.285933	0.505496	0.677701	0.494444	0.309729	0.509581	0.399956	0.140492	0.670245	0.670245	0.254289	0.950511	0.581452	0.0847831	0.0898854	0.727462	0.00646022	0.0153867	0.379303	0.233408	0.0138653	0.277812	0.00281565	0.00837159	0.475856	0.230772	0.351475	0.408109	0.629089
HR (VO2max)	0.98871	0.3764	0.13285	0.225739	0.00860977	0.687447	0.285702	0.749748	0.809581	0.858349	0.744696	0.822363	0.465845	0.0632943	0.0780324	0.0530285	0.000371211	0.455287	0.0209481	0.0475815	0.0248163	0.0736105	0.226776	0.0774308	0.0212307	0.0744545	0.791101	0.943699	0.748906	0.748906	0.0995918	0.0282027	0.0409915	0.0840253	0.514679	0.000739614	0.948499	0.28393	0.0236805	0.267573	0.819165	0.280737	0.700865	0.629812	0.480901	0.342727	0.120395	0.335063	0.138318
VO2/HR (VO2max)	0.00164775	0.188247	0.215665	0.00145417	0.0016988	3.75568e-06	0.00133948	2.20108e-06	2.74099e-06	0.000103528	0.569179	6.12245e-06	5.21898e-05	0.000233037	0.000620316	0.0807943	0.0368195	5.5328e-12	0.000448695	0.0038326	0.00043035	0.00626732	0.441162	0.837441	0.000685853	0.00581528	0.778104	0.00170196	0.567751	0.567751	0.00627064	0.0256384	0.0101177	0.777104	0.00112164	0.130069	1.58471e-10	1.85666e-17	0.200742	8.6869e-06	9.36761e-06	6.29888e-06	1.53616e-15	5.14944e-11	0.749348	2.0878e-05	2.50187e-05	0.114405	0.0636269
FeO2(VO2max)	0.182186	0.641368	0.257076	0.0344055	0.0104848	0.121138	0.844929	0.166038	0.102302	0.0927992	0.329757	0.240601	0.0209828	4.53309e-06	2.17906e-05	0.542284	0.423792	0.0673243	2.32302e-07	9.22269e-06	2.95023e-07	2.32309e-05	0.252345	0.509874	1.3567e-07	2.73937e-05	0.83884	0.157215	0.62567	0.62567	0.0836942	0.0288179	0.0373407	0.176589	0.595786	0.289296	0.110465	0.108224	0.000480382	0.29852	0.445609	0.326876	0.161816	0.136198	0.65529	0.556457	0.00962867	1.97022e-05	1.66998e-07
FeCO2(VO2max)	0.105156	0.361079	0.500168	0.00766694	0.00285262	0.0766375	0.975741	0.115414	0.10939	0.0618615	0.0926439	0.157254	0.00655237	4.54657e-07	1.49935e-07	0.560633	0.452192	0.079444	1.74047e-06	5.84007e-08	1.04311e-06	1.81831e-07	0.962503	0.716396	7.50288e-07	2.0554e-07	0.554322	0.107725	0.394026	0.394026	0.022679	0.00823828	0.00905182	0.236869	0.772644	0.379521	0.136967	0.143078	2.53638e-05	0.206722	0.320978	0.234061	0.2162	0.10831	0.217371	0.401974	0.00236705	6.65424e-06	4.66796e-12
FetO2(VO2max)	0.186352	0.666083	0.255405	0.0821491	0.00813014	0.15053	0.943675	0.199334	0.135662	0.169545	0.740588	0.293672	0.0312633	3.48257e-07	7.63054e-05	0.669265	0.238354	0.0596571	3.50313e-07	3.97479e-05	3.83023e-07	0.000139394	0.412079	0.495242	2.16389e-07	0.00015087	0.680539	0.319176	0.894197	0.894197	0.0392785	0.0257811	0.0235397	0.380525	0.884164	0.152834	0.077778	0.0473716	0.00147055	0.331664	0.534962	0.355905	0.0812607	0.116719	0.801397	0.587866	0.0145004	1.21066e-06	4.12064e-07
FetCO2(VO2max)	0.0689517	0.24054	0.664385	0.0116301	0.00505461	0.0845213	0.984707	0.126287	0.112915	0.0696081	0.121505	0.169557	0.00792504	1.20961e-06	1.05075e-06	0.434409	0.510545	0.0824352	7.69825e-06	3.7608e-07	3.32531e-06	6.21859e-07	0.90447	0.63326	2.49793e-06	7.41408e-07	0.712508	0.137143	0.498404	0.498404	0.0211198	0.0120573	0.0109132	0.367557	0.838815	0.423966	0.137014	0.141671	0.000100255	0.248937	0.328538	0.275406	0.205803	0.102861	0.235822	0.463078	0.00353983	6.73219e-06	2.92245e-11
FiO2(VO2max)	0.207862	0.137482	0.260568	0.776192	0.153298	0.115056	0.334982	0.135623	0.552603	0.339214	0.0989978	0.141575	0.130557	0.504911	0.724498	0.932624	0.784257	0.535473	0.0893128	0.290205	0.160295	0.298495	1.08411e-12	1.50386e-05	0.163903	0.30683	0.117575	0.222798	0.119437	0.119437	0.318392	0.252703	0.257606	0.285398	0.204141	0.680383	0.601489	0.61329	0.778809	0.109937	0.0897039	0.136721	0.647163	0.339033	0.0427099	0.132961	0.178563	0.038928	0.248696
FiCO2(VO2max)	0.932176	0.956863	0.900278	0.438985	0.191238	0.571497	0.816914	0.660178	0.617743	0.665566	0.903708	0.640613	0.643342	0.449789	0.512587	0.351813	0.366588	0.828759	0.276543	0.860238	0.388131	0.975675	1.87964e-07	9.69819e-16	0.408803	0.965218	0.997055	0.696438	0.773036	0.773036	0.23495	0.350982	0.27432	0.743041	0.913908	0.318222	0.858894	0.865572	0.897545	0.360645	0.290385	0.420023	0.964302	0.982951	0.964817	0.375053	0.603353	0.0923833	0.0758768
PetO2(VO2max)	0.252968	0.785363	0.221389	0.115475	0.00906257	0.205513	0.796823	0.265106	0.191973	0.234795	0.805858	0.380246	0.0471503	4.60666e-07	0.000114628	0.765438	0.208619	0.0867421	6.79318e-07	6.93332e-05	8.51428e-07	0.000237945	0.449911	0.551164	3.65956e-07	0.00027304	0.676076	0.396986	0.870709	0.870709	0.0422125	0.025639	0.0243453	0.364034	0.972777	0.121146	0.114298	0.065537	0.00155778	0.41415	0.441706	0.44165	0.111136	0.15924	0.760469	0.697032	0.022579	9.57351e-07	4.02039e-07
PetCO2(VO2max)	0.0596197	0.221412	0.67685	0.00989611	0.00443386	0.0743652	0.94675	0.112246	0.101584	0.0623832	0.117967	0.151751	0.00668676	1.01724e-06	8.34355e-07	0.425213	0.496338	0.0718908	6.3335e-06	2.82225e-07	2.56376e-06	4.69139e-07	0.918522	0.654205	2.07292e-06	5.42402e-07	0.724341	0.128467	0.500577	0.500577	0.019336	0.0110972	0.00992211	0.364712	0.800906	0.420616	0.121934	0.125229	9.33186e-05	0.221343	0.36251	0.245446	0.185212	0.0899173	0.228587	0.421473	0.00278802	7.65746e-06	3.74636e-11
FAT (VO2max)	0.820441	0.723714	0.738374	0.534389	0.456392	0.520151	0.88361	0.464315	0.643627	0.814813	0.569629	0.590795	0.532091	0.510427	0.781346	0.370016	0.354957	0.38533	0.321377	0.656956	0.476708	0.867547	0.298032	0.234583	0.491213	0.850947	0.886921	0.787784	0.8881	0.8881	0.405922	0.682582	0.536264	0.677284	0.943428	0.344995	0.225654	0.125086	0.7589	0.589077	0.269147	0.570986	0.151763	0.393682	0.246	0.599016	0.656181	0.70225	0.874452
CHO (VO2max)	0.000232796	0.0618352	0.43233	0.000572035	0.00587846	1.28455e-07	5.49746e-05	5.9497e-08	1.96504e-08	2.63703e-06	0.343296	1.23428e-07	9.06121e-06	0.000974332	0.000735509	0.00957081	0.210644	1.25582e-13	0.00211511	0.00578327	0.00173235	0.0070263	0.63114	0.683982	0.0027593	0.00655994	0.917732	0.000206042	0.423046	0.423046	0.0112018	0.0502271	0.0205954	0.96409	7.23157e-05	0.481937	7.94245e-14	3.06435e-13	0.301677	3.4928e-06	7.17534e-07	2.64514e-06	9.2108e-19	2.97323e-16	0.456387	7.12588e-06	1.9234e-05	0.196696	0.0828173
FAT% (VO2max)	0.985671	0.910853	0.835021	0.365682	0.518148	0.704516	0.932306	0.65171	0.83471	0.95719	0.372169	0.777971	0.723994	0.595219	0.989025	0.29861	0.366111	0.550356	0.430835	0.843881	0.601613	0.920296	0.347175	0.18747	0.624347	0.944845	0.642042	0.936073	0.572518	0.572518	0.475416	0.784596	0.62759	0.617108	0.859173	0.348043	0.338452	0.200157	0.734924	0.754969	0.387817	0.744529	0.229623	0.571268	0.140097	0.758738	0.834569	0.69248	0.771157
CHO% (VO2max)	0.985671	0.910853	0.835021	0.365682	0.518148	0.704516	0.932306	0.65171	0.83471	0.95719	0.372169	0.777971	0.723994	0.595219	0.989025	0.29861	0.366111	0.550356	0.430835	0.843881	0.601613	0.920296	0.347175	0.18747	0.624347	0.944845	0.642042	0.936073	0.572518	0.572518	0.475416	0.784596	0.62759	0.617108	0.859173	0.348043	0.338452	0.200157	0.734924	0.754969	0.387817	0.744529	0.229623	0.571268	0.140097	0.758738	0.834569	0.69248	0.771157
Ti(VO2max)	0.201824	0.271355	0.889912	0.0947595	0.00317715	0.0466372	0.990279	0.0643138	0.437335	0.151228	0.012418	0.0620719	0.0094547	0.0246045	0.00173124	0.853047	0.87522	0.486927	0.0271827	0.000969853	0.0213128	0.000773507	0.884468	0.706954	0.0247578	0.000679872	0.137887	0.161766	0.214689	0.214689	0.00358291	0.0154336	0.00566031	0.977235	0.945362	0.83946	0.563968	0.660082	5.70945e-10	0.00872986	0.50621	0.0114173	0.748077	0.330534	0.059403	0.0160013	0.00030232	0.0510449	0.00274918
Te(VO2max)	0.11449	0.201468	0.932816	0.120539	2.16079e-05	0.0427147	0.667778	0.0518418	0.442487	0.229597	0.0510412	0.0825414	0.00579532	0.000980541	0.000121054	0.26014	0.0942715	0.209993	8.63216e-05	7.48319e-06	0.000200994	3.09043e-05	0.441775	0.687997	0.000196147	3.03415e-05	0.199598	0.207052	0.21157	0.21157	0.00167435	1.90112e-05	6.90277e-05	0.0345884	0.967992	0.134542	0.373702	0.191232	1.37279e-09	0.0120895	0.656344	0.013172	0.398519	0.190098	0.102103	0.0286715	0.000146459	0.0163155	0.000566841
Ttot(VO2max)	0.130196	0.207894	0.906007	0.0851679	8.37747e-05	0.0308252	0.802684	0.0412859	0.409459	0.161079	0.0179022	0.0538735	0.00372855	0.00261892	0.000131201	0.465794	0.311574	0.289768	0.000946357	1.88666e-05	0.00110927	3.37177e-05	0.717525	0.965798	0.00124025	3.03073e-05	0.142182	0.156614	0.184094	0.184094	0.000979266	0.000310369	0.000235349	0.253609	0.990255	0.464526	0.427257	0.338004	7.16776e-15	0.00561622	0.558805	0.00684564	0.522203	0.218017	0.0606379	0.01355	4.48752e-05	0.0185002	0.000433223
Ti/Ttot(VO2max)	0.705921	0.841514	0.915908	0.845124	0.080931	0.59021	0.729545	0.544813	0.752441	0.972408	0.646912	0.740134	0.514299	0.151865	0.329385	0.186804	0.0137074	0.247599	0.0287725	0.178672	0.0584489	0.283231	0.13099	0.188763	0.0500875	0.296	0.774891	0.937552	0.979355	0.979355	0.513459	0.0194864	0.100738	0.000372248	0.652166	0.00694084	0.461168	0.120161	0.624085	0.632763	0.567615	0.57708	0.298462	0.386283	0.972847	0.741384	0.441684	0.558456	0.513819
VT/Ti(VO2max)	0.00377708	0.0512696	0.842187	0.0747018	0.0356623	7.33689e-05	0.000632277	2.97987e-05	0.000600783	0.00282686	0.503071	4.08602e-05	0.00273176	0.327232	0.192695	0.178253	0.109342	1.25419e-05	0.0844066	0.240243	0.115202	0.286154	0.0653789	0.380838	0.143099	0.280053	0.813542	0.00699158	0.333914	0.333914	0.0624056	0.0899643	0.0635746	0.550543	0.000311655	0.276007	1.24249e-05	9.78269e-07	0.616862	6.73761e-05	1.77277e-15	4.89294e-05	5.09302e-07	7.51221e-07	0.338693	3.27072e-05	0.00686552	0.257863	0.463215
HRR (VO2max)	0.404614	0.203377	0.219156	0.537536	0.0603118	0.691395	0.0889174	0.596671	0.376618	0.466414	0.787336	0.520594	0.911073	0.144141	0.160607	0.0568326	0.00547349	0.937109	0.0311518	0.0790501	0.0369042	0.105083	0.128008	0.0434824	0.0268069	0.11225	0.588824	0.650278	0.684097	0.684097	0.339172	0.0783824	0.142795	0.0390575	0.250112	0.00127759	0.466075	0.880547	0.0780498	0.951522	0.226296	0.908955	0.615346	0.692051	0.599437	0.780048	0.52351	0.297966	0.134158
CO (VO2max)	0.000894633	0.103172	0.36866	0.00242045	0.00982275	1.24395e-06	0.000122836	5.46009e-07	8.13947e-08	1.53536e-05	0.584445	1.45621e-06	4.34373e-05	0.000817899	0.00176407	0.0208208	0.187124	8.10282e-13	0.00220008	0.0105624	0.00217997	0.0152101	0.58483	0.868612	0.00342026	0.0140059	0.727126	0.000648872	0.605799	0.605799	0.0152475	0.0773825	0.0317042	0.895331	0.000197693	0.425028	5.94589e-15	7.77799e-16	0.36507	1.73006e-05	1.31138e-06	1.23335e-05	7.19825e-27	1.66923e-12	0.835407	3.13423e-05	8.42623e-05	0.143661	0.100826
SV (VO2max)	0.00199689	0.187421	0.2306	0.00127281	0.00199177	2.93917e-06	0.00106182	1.68553e-06	1.57894e-06	7.4113e-05	0.566594	5.06367e-06	4.12285e-05	0.000196449	0.000551034	0.0764842	0.0459189	1.60676e-12	0.000378954	0.00340088	0.000382644	0.00576216	0.426082	0.802407	0.00063302	0.00524171	0.780028	0.00139315	0.573004	0.573004	0.00632591	0.0296893	0.0112531	0.841015	0.000981642	0.151892	3.56104e-11	9.62e-19	0.183759	7.71161e-06	1.14645e-05	5.6018e-06	1.2463e-15	5.9621e-11	0.770308	1.92348e-05	2.06369e-05	0.102867	0.0584844
[truncated: 23 more columns]

## Sheet: Table S2
Supplementary Table 2. Contribution of variables to selected principal components
	Loadings
Var	PC1	PC2	PC3	PC4	PC5	PC6	PC7	PC8	PC9
height	-0.682624	0.328186	-0.0225629	0.00193106	-0.0574661	0.0878074	-0.303248	0.128505	-0.205518
weight	-0.462348	0.384328	-0.186205	-0.211919	-0.07977	0.263068	-0.444155	0.361339	-0.297053
BMI	0.0607495	0.297623	-0.362381	-0.340743	-0.0902608	0.340195	-0.439065	0.487337	-0.221871
Rf (VT2)	0.804464	0.296513	0.370896	0.0186265	0.272834	-0.00984107	0.070579	0.0584039	-0.0912942
VT (VT2)	-0.93769	0.282983	-0.0752135	-0.0276349	-0.0666598	0.0423474	-0.0233799	-0.108705	0.00690897
VE (VT2)	-0.620475	0.655833	0.219191	0.0934694	0.238693	-0.0604889	0.142861	-0.139511	-0.130787
IV(VT2)	-0.92887	0.313827	-0.0819084	-0.000627598	-0.0745144	0.0534883	0.0100168	-0.0716549	-0.0377254
VO2 (VT2)	-0.823883	0.377304	0.302774	0.146767	0.174188	-0.0510786	0.093573	-0.0699016	-0.0836714
VCO2 (VT2)	-0.836565	0.441954	0.230083	-0.0727153	0.154667	-0.0105752	0.0857251	-0.0532152	-0.0231697
RQ(VT2)	-0.502954	0.493594	-0.128901	-0.651526	0.0744874	0.0650078	0.0640574	0.0792314	0.167932
O2exp (VT2)	-0.911557	0.352365	-0.0706242	-0.0187458	-0.095795	0.0328174	0.00410099	-0.122592	-0.00445865
CO2exp (VT2)	-0.950726	0.172333	-0.038336	-0.145987	-0.0367644	0.0762612	-0.0553583	-0.0694707	0.060623
VE/O2 (VT2)	0.792109	0.424822	-0.351284	-0.198162	0.0699211	0.0479632	-0.00397166	-0.0310897	-0.0389937
VE/CO2 (VT2)	0.936215	0.0858936	-0.209324	0.154962	-0.00164812	0.0301704	-0.0528238	-0.0945302	-0.131147
VO2 relative(VT2)	-0.432851	0.476322	0.572514	-0.0417749	0.231856	-0.136224	-0.249045	-0.186449	0.194111
HR (VT2)	0.250943	0.498163	0.469954	-0.469054	0.287506	0.205221	-0.0833918	-0.245973	-0.128778
VO2/HR (VT2)	-0.88115	0.200639	0.143352	0.332561	0.0726497	-0.106186	0.113485	0.029817	-0.0422651
FeO2 (VT2)	0.881146	0.371278	0.0738855	-0.00412818	-0.188298	0.018526	0.123562	0.00379403	-0.0482063
FeCO2 (VT2)	-0.936876	-0.141333	0.0432853	-0.25416	0.0794573	0.0291615	-0.0235199	0.00874618	0.135139
FetO2 (VT2)	0.870713	0.390068	0.00127829	0.0016286	-0.142588	0.0676984	0.142911	0.00402606	-0.0786022
FetCO2 (VT2)	-0.90992	-0.097642	0.0859665	-0.318374	0.0798694	-0.00553876	-0.0307256	0.022557	0.146663
FiO2 (VT2)	0.284687	0.11782	0.704515	0.161237	-0.521567	-0.0178809	0.20351	0.143115	0.0564154
FiCO2 (VT2)	-0.0645746	-0.375562	-0.662019	-0.0524838	0.465604	0.0365154	-0.119039	-0.363665	-0.0362881
PetO2 (VT2)	0.855637	0.414776	-0.00178654	0.00706681	-0.153165	0.079996	0.136231	-0.00783045	-0.0963414
PetCO2 (VT2)	-0.911685	-0.0934335	0.0876083	-0.314827	0.0761794	0.00215774	-0.0258722	0.0138033	0.138963
FAT (VT2)	0.249753	-0.488401	0.227072	0.628052	-0.196877	-0.0981966	-0.254337	-0.143908	-0.227285
CHO (VT2)	-0.767527	0.520082	0.13292	-0.189522	0.21827	0.00832181	0.180093	0.00766286	0.0403261
FAT% (VT2)	0.384753	-0.568386	0.163561	0.512801	-0.236975	-0.026536	-0.249544	-0.199468	-0.198073
CHO% (VT2)	-0.384753	0.568386	-0.163561	-0.512801	0.236975	0.026536	0.249544	0.199468	0.198073
Ti (VT2)	-0.718122	-0.269581	-0.274209	-0.0505526	-0.413256	0.12956	-0.195295	-0.115889	0.260841
Te (VT2)	-0.703084	-0.268916	-0.446192	-0.0279707	-0.295514	-0.0516092	-0.128292	0.0278875	0.0461801
Ttot (VT2)	-0.734398	-0.278377	-0.380857	-0.0390923	-0.360393	0.031544	-0.165043	-0.0392759	0.14853
Ti/Ttot (VT2)	0.164822	0.0380728	0.463848	-0.0339663	-0.256485	0.372425	-0.135674	-0.256649	0.345731
VT/Ti (VT2)	-0.626412	0.615158	0.108	0.0939621	0.304222	-0.138508	0.171532	-0.0699042	-0.211705
HRR (VT2)	-0.167843	-0.575744	-0.463502	0.427806	-0.155681	-0.209104	0.0221235	0.315203	0.185348
CO (VT2)	-0.869152	0.254988	0.194775	0.345722	0.0890111	0.0172801	0.0668036	-0.0209655	-0.0585023
SV (VT2)	-0.843204	0.0418961	0.00242322	0.506847	-0.0371129	-0.0417502	0.0685771	0.0765981	-0.00399879
Rf(VO2max)	0.625468	0.416884	-0.0561883	0.435843	0.306038	-0.0666176	-0.172156	0.197642	0.199136
VT(VO2max)	-0.874215	0.174243	-0.269543	-0.00272624	-0.310109	0.0156367	0.0802723	-0.12511	-0.0853293
VE(VO2max)	-0.640444	0.491802	-0.342519	0.454946	-0.0610879	-0.0507114	-0.0409296	-0.0301579	0.0499597
IV (VO2max)	-0.86601	0.180321	-0.265105	0.020055	-0.314282	0.0118791	0.105485	-0.0960373	-0.13353
VO2(VO2max)	-0.850062	0.148137	0.0808335	0.48968	-0.0197566	-0.00525997	0.00974076	0.0283204	-0.013215
VCO2 (VO2max)	-0.916211	0.255593	0.00910724	0.26433	-0.065492	-0.0395587	-0.0533212	0.0826341	0.0169056
RQ (VO2max)	-0.406377	0.397024	-0.343483	-0.556651	-0.102623	-0.105694	-0.173691	0.241759	0.128857
O2exp (VO2max)	-0.831159	0.226502	-0.300022	0.0234868	-0.355426	0.016874	0.0973785	-0.134482	-0.0762338
CO2exp (VO2max)	-0.953319	0.00347571	-0.103951	-0.139402	-0.214304	0.0400467	0.0240363	-0.0539063	-0.078974
VE/O2(VO2max)	0.416445	0.512913	-0.703827	-0.0749169	-0.0281819	-0.0675838	-0.101348	-0.0106519	0.0994447
VE/CO2(VO2max)	0.649334	0.382277	-0.599235	0.182351	-0.00169606	0.00908462	-0.0381562	-0.16895	0.0349466
VO2max (relative)	-0.382127	0.204575	0.377524	0.371279	-0.0271474	-0.156161	-0.493892	-0.10301	0.372633
HR (VO2max)	0.312571	0.545011	0.354547	0.0725039	-0.036479	0.390993	-0.410559	-0.0947529	-0.102257
VO2/HR (VO2max)	-0.871443	0.0163919	-0.00126059	0.449474	-0.00557842	-0.0948323	0.1027	0.0471432	0.0129231
FeO2(VO2max)	0.637361	0.548668	-0.269211	0.194207	-0.371824	0.0637444	0.0718156	-0.0190989	0.108455
FeCO2(VO2max)	-0.711008	-0.478126	0.369247	-0.292813	0.140085	0.018634	-0.0494665	0.0988314	-0.0329242
FetO2(VO2max)	0.625016	0.613531	-0.286364	0.00136091	-0.322422	-0.140149	0.109094	-0.0206568	0.0568926
FetCO2(VO2max)	-0.691342	-0.452312	0.407818	-0.260146	0.118688	0.0166995	-0.16547	0.116423	-0.0464591
FiO2(VO2max)	0.300919	-0.00837687	0.660081	0.290552	-0.460544	0.174169	0.245178	0.177044	0.0643888
FiCO2(VO2max)	-0.111182	-0.297043	-0.706705	-0.0554993	0.374252	0.0486611	-0.152777	-0.430054	0.00682935
PetO2(VO2max)	0.598477	0.641224	-0.288895	0.00538695	-0.315931	-0.120327	0.0990242	-0.0404914	0.0334118
PetCO2(VO2max)	-0.701701	-0.445621	0.40049	-0.25299	0.114316	0.0157348	-0.16719	0.110659	-0.0553377
FAT (VO2max)	-0.172548	-0.141877	-0.197967	0.396987	0.234013	0.794506	0.193069	0.0993839	0.116385
CHO (VO2max)	-0.875845	0.199454	0.0897804	0.397911	-0.0619199	-0.114451	-0.0307725	0.0310763	-0.0204267
FAT% (VO2max)	-0.113354	-0.18647	-0.188098	0.413977	0.214038	0.804639	0.180535	0.0438605	0.0965136
CHO% (VO2max)	0.113354	0.18647	0.188098	-0.413977	-0.214038	-0.804639	-0.180535	-0.0438605	-0.0965136
Ti(VO2max)	-0.50446	-0.248313	0.0839773	-0.607642	-0.424628	0.165303	0.166875	-0.175632	-0.103499
Te(VO2max)	-0.701842	-0.411296	-0.177573	-0.332098	-0.167107	0.124084	0.211855	-0.0496733	-0.268532
Ttot(VO2max)	-0.636307	-0.348029	-0.0475857	-0.498397	-0.314968	0.153333	0.199523	-0.120559	-0.196789
Ti/Ttot(VO2max)	0.268394	0.202682	0.412959	-0.434339	-0.361401	0.211814	-0.0423987	-0.19191	0.295246
VT/Ti(VO2max)	-0.639671	0.386017	-0.399516	0.51558	0.0244611	-0.0918381	-0.0388398	0.0255196	-0.0167997
HRR (VO2max)	-0.168904	-0.631915	-0.309482	-0.182431	0.267976	-0.387886	0.31901	0.180755	0.180021
CO (VO2max)	-0.854509	0.139744	0.0874001	0.484303	-0.00599725	0.0310109	0.0220105	0.0165909	-0.022777
SV (VO2max)	-0.877623	0.0117481	0.00692216	0.445545	0.00708722	-0.0573285	0.112684	0.0350403	0.00204367

## Sheet: Table S3
Supplementary Table 3. Principal Component regression against COP
Table Analyzed	Variables reducidas
Dependent variable	H : COP
Regression type	Least squares
Model
Analysis of Variance	SS	DF	MS	F (DFn, DFd)	P value
Regression	207.8	9	23.09	F (9, 13) = 3,787	P=0,0150
Residual	79.26	13	6.097
Total	287	22
Parameter estimates	Variable	Estimate	Standard error	95% CI (asymptotic)	|t|	P value	P value summary
β0	Intercept	50.26	26.19	-6,331 to 106,8	1.919	0.0773	ns
β1	height	-0.002094	0.01139	-0,02671 to 0,02252	0.1838	0.857	ns
β2	weight	0.003407	0.01814	-0,03579 to 0,04260	0.1878	0.8539	ns
β3	BMI	0.0416	0.1001	-0,1747 to 0,2579	0.4155	0.6846	ns
β4	Rf (VT2)	-0.002467	0.009388	-0,02275 to 0,01781	0.2628	0.7968	ns
β5	VT (VT2)	-0.08917	0.07029	-0,2410 to 0,06269	1.269	0.2268	ns
β6	VE (VT2)	-0.00681	0.005634	-0,01898 to 0,005361	1.209	0.2483	ns
β7	IV(VT2)	-8.239e-05	6.18e-05	-0,0002159 to 5,111e-005	1.333	0.2053	ns
β8	VO2 (VT2)	-0.0001834	8.955e-05	-0,0003769 to 1,005e-005	2.048	0.0613	ns
β9	VCO2 (VT2)	-0.0001641	5.924e-05	-0,0002921 to -3,607e-005	2.769	0.0159	*
β10	RQ(VT2)	-1.593	1.223	-4,235 to 1,050	1.302	0.2154	ns
β11	O2exp (VT2)	-0.0006324	0.0005415	-0,001802 to 0,0005375	1.168	0.2638	ns
β12	CO2exp (VT2)	-0.001496	0.001002	-0,003660 to 0,0006685	1.493	0.1593	ns
β13	VE/O2 (VT2)	0.02722	0.01348	-0,001908 to 0,05636	2.019	0.0646	ns
β14	VE/CO2 (VT2)	0.03828	0.01624	0,003190 to 0,07336	2.357	0.0348	*
β15	VO2 relative(VT2)	-0.0219	0.01489	-0,05408 to 0,01028	1.47	0.1653	ns
β16	HR (VT2)	0.001014	0.008589	-0,01754 to 0,01957	0.118	0.9079	ns
β17	VO2/HR (VT2)	-0.03057	0.01228	-0,05708 to -0,004047	2.49	0.0271	*
β18	FeO2 (VT2)	0.08729	0.09286	-0,1133 to 0,2879	0.94	0.3643	ns
β19	FeCO2 (VT2)	-0.1685	0.09863	-0,3815 to 0,04461	1.708	0.1114	ns
β20	FetO2 (VT2)	0.1199	0.09547	-0,08638 to 0,3261	1.256	0.2314	ns
β21	FetCO2 (VT2)	-0.1768	0.09216	-0,3759 to 0,02225	1.919	0.0772	ns
β22	FiO2 (VT2)	-0.3935	0.4701	-1,409 to 0,6220	0.8371	0.4177	ns
β23	FiCO2 (VT2)	1.428	1.241	-1,253 to 4,110	1.151	0.2705	ns
β24	PetO2 (VT2)	0.01943	0.01515	-0,01330 to 0,05217	1.282	0.2221	ns
β25	PetCO2 (VT2)	-0.02537	0.01306	-0,05358 to 0,002844	1.943	0.074	ns
β26	FAT (VT2)	4.031e-05	4.852e-05	-6,451e-005 to 0,0001451	0.8308	0.4211	ns
β27	CHO (VT2)	-2.304e-05	1.016e-05	-4,499e-005 to -1,094e-006	2.268	0.041	*
β28	FAT% (VT2)	0.01081	0.009044	-0,008727 to 0,03035	1.195	0.2533	ns
β29	CHO% (VT2)	-0.01081	0.009044	-0,03035 to 0,008727	1.195	0.2533	ns
β30	Ti (VT2)	0.2051	0.8554	-1,643 to 2,053	0.2398	0.8142	ns
β31	Te (VT2)	0.06886	0.3619	-0,7129 to 0,8507	0.1903	0.852	ns
β32	Ttot (VT2)	0.06748	0.28	-0,5374 to 0,6723	0.241	0.8133	ns
β33	Ti/Ttot (VT2)	2.063	7.388	-13,90 to 18,02	0.2793	0.7844	ns
β34	VT/Ti (VT2)	-0.1958	0.1848	-0,5951 to 0,2036	1.059	0.3088	ns
β35	HRR (VT2)	-0.002262	0.01052	-0,02498 to 0,02046	0.2151	0.833	ns
β36	CO (VT2)	-0.02072	0.01094	-0,04436 to 0,002922	1.893	0.0808	ns
β37	SV (VT2)	-0.002663	0.00178	-0,006508 to 0,001182	1.496	0.1584	ns
β38	Rf(VO2max)	-0.006771	0.01574	-0,04078 to 0,02724	0.4301	0.6742	ns
β39	VT(VO2max)	0.004849	0.1215	-0,2575 to 0,2672	0.03992	0.9688	ns
β40	VE(VO2max)	-0.001623	0.002267	-0,006520 to 0,003273	0.7162	0.4866	ns
β41	IV (VO2max)	8.584e-06	0.0001296	-0,0002714 to 0,0002886	0.06623	0.9482	ns
β42	VO2(VO2max)	-0.0001058	5.937e-05	-0,0002340 to 2,251e-005	1.781	0.0982	ns
β43	VCO2 (VO2max)	-0.0001263	5.077e-05	-0,0002360 to -1,663e-005	2.488	0.0272	*
β44	RQ (VO2max)	-1.672	1.601	-5,130 to 1,787	1.044	0.3154	ns
β45	O2exp (VO2max)	8.678e-05	0.0007964	-0,001634 to 0,001807	0.109	0.9149	ns
β46	CO2exp (VO2max)	-0.0007643	0.001553	-0,004120 to 0,002591	0.4921	0.6309	ns
β47	VE/O2(VO2max)	0.009449	0.01352	-0,01976 to 0,03866	0.6989	0.4969	ns
β48	VE/CO2(VO2max)	0.03162	0.01816	-0,007617 to 0,07087	1.741	0.1053	ns
β49	VO2max (relative)	-0.02027	0.0255	-0,07537 to 0,03483	0.7947	0.4411	ns
β50	HR (VO2max)	0.01127	0.01517	-0,02150 to 0,04404	0.743	0.4707	ns
β51	VO2/HR (VO2max)	-0.02437	0.01289	-0,05220 to 0,003471	1.891	0.0811	ns
β52	FeO2(VO2max)	0.1583	0.1955	-0,2641 to 0,5808	0.8096	0.4327	ns
β53	FeCO2(VO2max)	-0.2006	0.1384	-0,4997 to 0,09838	1.45	0.1709	ns
β54	FetO2(VO2max)	0.005749	0.1457	-0,3091 to 0,3206	0.03945	0.9691	ns
β55	FetCO2(VO2max)	-0.1579	0.1347	-0,4489 to 0,1331	1.172	0.2622	ns
β56	FiO2(VO2max)	-0.1336	0.5015	-1,217 to 0,9498	0.2664	0.7941	ns
β57	FiCO2(VO2max)	1.469	1.339	-1,423 to 4,361	1.097	0.2924	ns
β58	PetO2(VO2max)	0.003572	0.02052	-0,04075 to 0,04789	0.1741	0.8645	ns
β59	PetCO2(VO2max)	-0.02294	0.02002	-0,06619 to 0,02031	1.146	0.2725	ns
β60	FAT (VO2max)	0.000318	0.0002499	-0,0002219 to 0,0008579	1.273	0.2255	ns
β61	CHO (VO2max)	-2.178e-05	8.557e-06	-4,027e-005 to -3,298e-006	2.546	0.0244	*
β62	FAT% (VO2max)	0.1352	0.09231	-0,06423 to 0,3346	1.465	0.1668	ns
β63	CHO% (VO2max)	-0.1352	0.09231	-0,3346 to 0,06423	1.465	0.1668	ns
β64	Ti(VO2max)	0.5087	1.147	-1,969 to 2,987	0.4435	0.6647	ns
β65	Te(VO2max)	0.7883	1.272	-1,959 to 3,536	0.6199	0.546	ns
β66	Ttot(VO2max)	0.3627	0.6292	-0,9966 to 1,722	0.5764	0.5742	ns
β67	Ti/Ttot(VO2max)	-0.4187	6.308	-14,05 to 13,21	0.06637	0.9481	ns
β68	VT/Ti(VO2max)	-0.03732	0.06079	-0,1687 to 0,09402	0.6138	0.5499	ns
β69	HRR (VO2max)	-0.01454	0.01686	-0,05096 to 0,02188	0.8626	0.404	ns
β70	CO (VO2max)	-0.01404	0.009418	-0,03439 to 0,006304	1.491	0.1598	ns
β71	SV (VO2max)	-0.003366	0.001968	-0,007618 to 0,0008868	1.71	0.111	ns
